# Supplementary material for: Prognostic Value of Pulmonary Artery Pulsatility Index in Right Ventricle Failure-Related Mortality in Inoperable Chronic Thromboembolic Pulmonary Hypertension
Source: J Clin Med. 2022 May 12;11(10):2735. doi: 10.3390/jcm11102735 (PMC9147458; doi:10.3390/jcm11102735)
Supplement: Supplementary file 1 [file jcm-11-02735-s001.zip]

Archive with 1 entries (1 files):
- jcm-1676431-supplementary.pdf
